# Supplementary material for: A sticky situation: regulation and function of protein palmitoylation with a spotlight on the axon and axon initial segment
Source: Neuronal Signal. 2021 Oct 6;5(4):NS20210005. doi: 10.1042/NS20210005 (PMC8495546; doi:10.1042/NS20210005)
Supplement: Supplementary Tables S1-S2 [file NS-2021-0005C_supp.zip]

Archive with 2 entries (2 files):
- NS-2021-0005C_suppST1.xlsx
- NS-2021-0005C_suppST2.xlsx
