# Supplementary material for: A sticky situation: regulation and function of protein palmitoylation with a spotlight on the axon and axon initial segment
Source: Neuronal Signal. 2021 Oct 6;5(4):NS20210005. doi: 10.1042/NS20210005 (PMC8495546; doi:10.1042/NS20210005)
Supplement: Supplementary Tables S1-S2 [file NS-2021-0005C_supp.zip › NS-2021-0005C_suppST1.xlsx]

## Sheet: BioID-Hamdan et al.
Table S1: Combined AIS proteome
Legend: NF186 proteome; Ndel1 proteome; Trim46 proteome; Not identified in the BioID screen, but well-known at the AIS; added to the NF186 proteome
Ank3
Arhgap21
Ank2
Sptbn1
Klc1
Sptbn4
Mical3
Scn2a
Akap12
Sptan1
Sept3
Sept11
Epb41l1
Sept5
Add1
Lrrc7
Add2
Mllt4
Lppr3
Sept7
Lppr4
Epb41l3
Jph3
Ncam1
Palm
Snap91
Grm5
Dpysl4
Dpysl5
Fam171b
Fat4
Amph
Stxbp1
Sept6
Mapre2
Snap25
Basp1
Dpysl2
Srcin1
Sptbn2
Slc1a2
Gnb1
Ctnnd2
Cxadr
Neo1
Copg2
Slc8a1
Syn1
Syt1
Pcdh8
Nckap1
Flot2
Ykt6
Atp2b1
Hspa12a
Nfasc
Slc25a3
Map6
Ap2b1
Rtn4
Mapt
Gnao1
Atp2b2
Ap2a2
Mark3
Eno1
Vangl2
Gnb2
Vamp2
Arf3
Rab3a
Atp1a3
Pafah1b1
Nes
Ahnak
Vcpip1
Coro1b
Crk
Map1a
Ndel1
Klc2
Limch1
Ppp1r9b
Nde1
Dixdc1
Ccdc88a
Map2
Erc1
Itsn1
Dnajc13
Eps15l1
Actn4
Actn1
Map4
Slc25a11
Macf1
Map1b
Rtn1
Pclo
Ckap5
Nav1
Immt
Dnm1l
Nefm
Eif4g1
Gcn1l1
Pdlim4
Tjp1
Eprs
Stat3
Ywhae
Coro1c
Cfl1
Atp1a1
Top2b
Pdlim5
Prpf8
Alg2
Cnn3
Eef1g
Hyou1
Dhx9
Flna
Copg1
Eef1d
Npm1
Ddx17
Psmd2
Lrpprc
Hnrnpa2b1
Snrnp200
Rpl5
Fn1
Cltc
Eef1a1
Myh10
Sf3b1
Hsp90ab1
Hnrnpm
Hspa9
Hsp90b1
Canx
Aldh2
Eef2
Ddx39b
Cand1
Trim28
Hnrnpf
Hnrnpa3
Hsp90aa1
Dpysl3
Aco2
Cct8
Kb15
Cct6a
Serpinh1
Uba1
Dync1h1
Lama1
Scn8a
Scn1a
Nrcam
Scn1b
Kcnq2
Kcnq3
Cntnap2
Kcna1
Kcna2
Kcnb1
Dlg2
Kcna4
Kcnab2
