# Supplementary material for: A sticky situation: regulation and function of protein palmitoylation with a spotlight on the axon and axon initial segment
Source: Neuronal Signal. 2021 Oct 6;5(4):NS20210005. doi: 10.1042/NS20210005 (PMC8495546; doi:10.1042/NS20210005)
Supplement: Supplementary Tables S1-S2 [file NS-2021-0005C_supp.zip › NS-2021-0005C_suppST2.xlsx]

## Sheet: Combined-SwissPalm result
Table S2: Palmitoyl proteins in the AIS proteome
UniProt AC	UniProt ID	Gene name in input dataset	Description	Gene names	Colquhoun DR et al. (2015)	Ivaldi C et al. (2012)	Pinner AL et al. (2016)	Yang W et al. (2010)	Yang W et al. (2010)	Yang W et al. (2010)	Won SJ et al. (2018) [Temporal 17-ODYA profiling in HAP1 cells]	Won SJ et al. (2018) [HAP1 cell steady state S-palmitoylation]	Won SJ et al. (2018) [List of proteins enriched by Acyl-RAC in HAP1 cells treated with HDFP (only kept those with p-value < 0.05 AND ratio >= 2)]	Forrester MT et al. (2011)	Peng T et al. (2015)	Peng T et al. (2015)	Won SJ et al. (2018) [Temporal profiling of 17-ODYA labeling in 293T cells]	Wei X et al. (2013)	Thinon E et al. (2018) []	Thinon E et al. (2018) []	Thinon E et al. (2018) []	Martin BR et al. (2009)	Wilson JP et al. (2011)	Morrison E et al. (2015)	Hernandez JL et al. (2016)	Dowal L et al. (2011)	Morrison E et al. (2015)	Serwa RA et al. (2015)	Fang C et al. (2016)	Marin EP et al. (2012)	Wang J et al. (2019) []	Ren W et al. (2013)	Martin BR et al. (2012)	Wan J et al. (2013)	Zhang X et al. (2018) [List of low/medium/high confidence S-palmitoylation candidates in mouse brain]	Chesarino NM et al. (2014)	Yount JS et al. (2010)	Dumoulin A et al. (2018) []	Collins MO et al. (2017)	Gould NS et al. (2015)	Shen LF et al. (2017)	Shen LF et al. (2017)	Chesarino NM et al. (2014)	Merrick BA et al. (2011)	Sobocińska J et al. (2017)	Thinon E et al. (2016)	Sobocińska J et al. (2017)	Sobocińska J et al. (2017)	Thinon E et al. (2018) [LPS/IFN-gamma stimulated RAW264.7]
Legend: Rat gene not found in Swisspalm but uniprot ID exists, homologues found manually; Rat gene not found in Swisspalm and uniprot ID does not exist, homologues found manually;
Due to an incorrect assignment of human/mouse GNAI3 as an orthologue of rat Gnao1, the presence/absence of the protein in palmitoyl-proteome studies in F-BE is incorrect. The number of studies in columns BG and BH was changed after manual review.
P59215	GNAO_RAT	Gnao1	Guanine nucleotide-binding protein G(o) subunit alpha	Gnao, Gna0, Gnao1	-	HC	Yes	LC, HC	LC	HC	Yes	Yes	Yes	-	Yes	Yes	Yes	Yes	HC	HC	-	HC	HC	-	Yes	Yes	Yes	Yes	-	Yes	-	Yes	HC	Yes	HC, LC	Yes	HC	-	HC	-	-	-	Yes	-	Palm. up with LPS	HC	Yes	LPS treatment	HC
P35565	CALX_RAT	Canx	Calnexin	Canx	Yes	HC	Yes	HC	-	HC	Yes	Yes	Yes	-	-	-	Yes	Yes	HC	MC, HC	-	LC, HC	HC	Yes	Yes	Yes	Yes	Yes	-	Yes	-	Yes	HC	Yes	HC	-	HC	-	-	Yes	-	-	-	Yes	-	HC	Yes	LPS treatment	HC
Q9Z2S9	FLOT2_RAT	Flot2	Flotillin-2 (Reggie-1) (REG-1)	Reg1, Flot2	-	HC	-	HC	-	HC	Yes	Yes	Yes	-	Yes	Yes	Yes	Yes	HC	HC	Trypsin	HC	-	Yes	Yes	Yes	Yes	Yes	-	Yes	Yes	Yes	HC	Yes	-	-	-	-	-	-	Yes	-	Yes	-	-	LC	Yes	LPS treatment	HC
P06685	AT1A1_RAT	Atp1a1	Sodium/potassium-transporting ATPase subunit alpha-1 (Na(+)/K(+) ATPase alpha-1 subunit) (EC 7.2.2.13) (Sodium pump subunit alpha-1)	Atp1a1	-	-	Yes	-	-	-	Yes	Yes	Yes	Yes	-	-	Yes	-	-	HC	Trypsin	HC	HC	-	Yes	Yes	-	Yes	Yes	-	-	-	HC	Yes	-	-	-	-	HC	Yes	Yes	-	Yes	-	Palm. down with LPS	LC	Yes	LPS treatment	HC
Q9JK11	RTN4_RAT	Rtn4	Reticulon-4 (Foocen) (Glut4 vesicle 20 kDa protein) (Neurite outgrowth inhibitor) (Nogo protein)	Nogo, Rtn4	-	-	Yes	-	-	-	Yes	-	-	-	Yes	Yes	Yes	Yes	MC	HC	Trypsin	HC	-	-	Yes	-	Yes	Yes	-	Yes	Yes	-	-	Yes	MC	-	-	-	HC	-	-	-	Yes	-	Palm. down with LPS	-	Yes	LPS treatment	-
P62260	1433E_RAT	Ywhae	14-3-3 protein epsilon (14-3-3E) (Mitochondrial import stimulation factor L subunit) (MSF L)	Ywhae	-	-	-	LC	-	LC	Yes	Yes	Yes	-	-	-	-	-	-	-	Trypsin	-	HC	-	Yes	-	-	Yes	-	-	-	Yes	-	Yes	HC	-	LC	-	HC	-	Yes	-	Yes	-	Palm. down with LPS	-	Yes	LPS treatment	HC
Q5U300	UBA1_RAT	Uba1	Ubiquitin-like modifier-activating enzyme 1 (EC 6.2.1.45) (Ubiquitin-activating enzyme E1)	Ube1, Uba1	-	-	-	-	-	-	Yes	Yes	Yes	Yes	-	-	-	-	-	HC	Trypsin	-	HC	-	Yes	-	-	Yes	-	-	-	Yes	-	Yes	MC	-	-	-	HC	Yes	-	-	Yes	-	-	HC	Yes	LPS treatment	HC
P09895	RL5_RAT	Rpl5	60S ribosomal protein L5	Rpl5	-	-	-	LC	-	LC	Yes	Yes	Yes	-	-	-	-	Yes	-	MC	Trypsin	LC	LC	-	Yes	-	-	Yes	-	-	-	-	-	-	HC	-	HC	-	-	Yes	Yes	-	-	-	-	-	-	-	HC
P16036	MPCP_RAT	Slc25a3	Phosphate carrier protein, mitochondrial (Phosphate transport protein) (PTP) (Solute carrier family 25 member 3)	Phc, Slc25a3	-	-	-	-	-	-	Yes	Yes	Yes	-	-	-	Yes	-	-	-	Trypsin	HC	LC	-	Yes	-	-	Yes	-	-	-	Yes	-	Yes	-	-	-	-	HC	-	Yes	-	Yes	-	Palm. down with LPS	LC	Yes	LPS treatment	HC
Q9ER34	ACON_RAT	Aco2	Aconitate hydratase, mitochondrial (Aconitase) (EC 4.2.1.3) (Citrate hydro-lyase)	Aco2	-	-	Yes	-	-	-	Yes	-	Yes	-	-	-	-	-	-	-	-	-	LC	-	Yes	-	-	Yes	-	-	-	Yes	-	Yes	-	Yes	HC	-	HC	Yes	Yes	-	-	-	Palm. down with LPS	HC	Yes	LPS treatment	HC
P54313	GBB2_RAT	Gnb2	Guanine nucleotide-binding protein G(I)/G(S)/G(T) subunit beta-2 (G protein subunit beta-2) (Transducin beta chain 2)	Gnb2	-	-	Yes	-	-	-	Yes	Yes	Yes	-	-	-	Yes	-	-	-	-	-	LC	-	Yes	-	-	Yes	-	-	-	-	HC	Yes	-	Yes	-	-	HC	-	Yes	-	-	-	Palm. down with LPS	HC	Yes	LPS treatment	HC
G3V624	G3V624_RAT	Coro1c	Coronin	rCG_21130, RGD1564490_predicted, Coro1c	-	-	-	LC	LC	-	Yes	Yes	Yes	-	-	-	-	-	-	-	-	-	-	-	Yes	-	-	Yes	-	-	-	-	-	Yes	-	-	-	-	-	-	Yes	-	Yes	-	Palm. down with LPS	HC	Yes	LPS treatment	HC
A7VJC2	ROA2_RAT	Hnrnpa2b1	Heterogeneous nuclear ribonucleoproteins A2/B1 (hnRNP A2/B1)	Hnrpa2b1, Hnrnp, Hnrnpa2b1	-	-	-	-	-	-	Yes	Yes	Yes	-	-	-	-	-	-	MC	-	-	HC	-	Yes	-	-	Yes	-	Yes	-	-	-	-	-	-	-	-	-	-	Yes	-	Yes	-	Palm. down with LPS	LC	Yes	LPS treatment	HC
D4ACB8	D4ACB8_RAT	Cct8	Chaperonin subunit 8 (Theta) (Predicted), isoform CRA_a (Chaperonin-containing TCP1 subunit 8)	rCG_58706, Cct8_predicted, Cct8	-	-	-	-	-	-	Yes	Yes	Yes	-	-	-	-	-	-	-	-	-	HC	-	Yes	-	-	Yes	Yes	Yes	-	Yes	-	-	HC	-	LC	-	-	-	Yes	-	Yes	-	Palm. down with LPS	LC	Yes	LPS treatment	HC
P05197	EF2_RAT	Eef2	Elongation factor 2 (EF-2)	Eef2	-	-	-	-	-	-	Yes	Yes	Yes	-	-	-	-	-	-	-	Chymotrypsin	LC	HC	-	Yes	-	-	Yes	Yes	Yes	-	Yes	-	Yes	-	-	-	-	HC	Yes	Yes	-	-	-	-	-	-	-	HC
Q68FR6	EF1G_RAT	Eef1g	Elongation factor 1-gamma (EF-1-gamma) (eEF-1B gamma)	Eef1g	-	-	-	-	-	-	Yes	Yes	Yes	Yes	-	-	-	-	-	-	Trypsin	LC	-	-	Yes	-	-	Yes	Yes	-	-	Yes	-	-	HC	-	-	-	-	Yes	Yes	-	-	-	-	HC	-	-	HC
P45592	COF1_RAT	Cfl1	Cofilin-1 (Cofilin, non-muscle isoform)	Cfl1	-	-	-	-	-	-	Yes	Yes	Yes	-	-	-	-	-	-	-	Trypsin	-	HC	-	Yes	-	-	Yes	Yes	Yes	-	-	-	-	HC	-	LC	-	-	-	Yes	-	Yes	-	Palm. up with LPS	LC	Yes	LPS treatment	MC
P48721	GRP75_RAT	Hspa9	Stress-70 protein, mitochondrial (75 kDa glucose-regulated protein) (GRP-75) (Heat shock 70 kDa protein 9) (Mortalin) (Peptide-binding protein 74) (PBP74) (mtHSP70)	Hspa9a, Grp75, Hspa9	-	-	-	-	-	-	Yes	Yes	Yes	Yes	-	-	-	-	-	-	-	-	HC	-	Yes	-	-	Yes	-	-	-	Yes	-	-	HC	-	LC	-	-	-	Yes	-	-	-	Palm. down with LPS	-	Yes	LPS treatment	HC
Q6TXE9	Q6TXE9_RAT	Eprs	Glutamyl-prolyl-tRNA synthetase (LRRGT00050)	Eprs	-	-	Yes	-	-	-	Yes	Yes	Yes	-	-	-	-	-	-	HC	Trypsin	HC	-	-	Yes	-	-	Yes	-	-	-	Yes	-	-	HC	-	-	-	-	Yes	Yes	-	-	-	-	HC	Yes	LPS treatment	-
Q6URK4	ROA3_RAT	Hnrnpa3	Heterogeneous nuclear ribonucleoprotein A3 (hnRNP A3)	Hnrpa3, Hnrnpa3	-	-	-	LC	-	LC	Yes	Yes	Yes	-	-	-	-	-	-	-	-	-	-	-	Yes	-	-	Yes	-	-	-	-	-	Yes	-	Yes	-	-	-	-	Yes	-	Yes	-	Palm. down with LPS	HC	Yes	LPS treatment	HC
P82995	HS90A_RAT	Hsp90aa1	Heat shock protein HSP 90-alpha (Heat shock 86 kDa) (HSP 86) (HSP86)	Hspca, Hsp86, Hsp90aa1	-	-	-	-	-	-	Yes	Yes	Yes	-	-	-	-	-	-	MC	-	-	HC	-	Yes	-	-	Yes	Yes	-	-	Yes	HC	Yes	HC	-	-	-	HC	-	Yes	-	-	-	-	HC	-	-	HC, MC
P62630	EF1A1_RAT	Eef1a1	Elongation factor 1-alpha 1 (EF-1-alpha-1) (Elongation factor Tu) (EF-Tu) (Eukaryotic elongation factor 1 A-1) (eEF1A-1)	Eef1a, Eef1a1	Yes	-	Yes	-	-	-	Yes	Yes	Yes	-	-	-	-	-	-	-	-	-	HC	-	Yes	-	-	Yes	Yes	-	-	Yes	-	Yes	-	-	-	-	HC	-	Yes	-	-	-	-	-	-	-	MC
P04764	ENOA_RAT	Eno1	Alpha-enolase (EC 4.2.1.11) (2-phospho-D-glycerate hydro-lyase) (Enolase 1) (Non-neural enolase) (NNE)	Eno-1, Eno1	Yes	-	-	-	-	-	Yes	Yes	Yes	-	-	-	-	-	-	HC	Trypsin	-	HC	-	Yes	-	-	Yes	Yes	Yes	-	Yes	-	Yes	-	-	-	-	-	-	Yes	-	-	-	-	-	-	-	MC
Q794E4	HNRPF_RAT	Hnrnpf	Heterogeneous nuclear ribonucleoprotein F (hnRNP F) [Cleaved into: Heterogeneous nuclear ribonucleoprotein F, N-terminally processed]	Hnrpf, Hnrnpf	-	-	-	LC	LC	-	Yes	Yes	Yes	-	-	-	-	-	-	HC	-	-	HC	-	Yes	-	-	Yes	Yes	-	-	-	-	-	-	-	LC	-	-	-	-	-	Yes	-	-	HC	-	-	LC
P62944	AP2B1_RAT	Ap2b1	AP-2 complex subunit beta (AP105B) (Adaptor protein complex AP-2 subunit beta) (Adaptor-related protein complex 2 subunit beta) (Beta-2-adaptin) (Beta-adaptin) (Clathrin assembly protein complex 2 beta large chain) (Plasma membrane adaptor HA2/AP2 adaptin beta subunit)	Clapb1, Ap2b1	-	-	Yes	-	-	-	Yes	Yes	Yes	-	-	-	-	-	-	-	-	-	-	-	Yes	-	-	Yes	Yes	-	-	Yes	-	Yes	-	-	-	-	-	Yes	Yes	-	Yes	-	Palm. down with LPS	HC	Yes	LPS treatment	-
Q3MHS9	Q3MHS9_RAT	Cct6a	Chaperonin containing Tcp1, subunit 6A (Zeta 1) (Chaperonin subunit 6a (Zeta)) (Chaperonin-containing TCP1 subunit 6A)	rCG_21714, Cct6a	-	-	-	-	-	-	Yes	Yes	Yes	-	-	-	-	-	-	MC	-	-	HC	-	Yes	-	-	Yes	-	Yes	-	Yes	-	-	-	-	-	-	-	-	-	-	Yes	-	Palm. down with LPS	HC	Yes	LPS treatment	HC
P11442	CLH1_RAT	Cltc	Clathrin heavy chain 1	Cltc	-	-	Yes	-	-	-	Yes	Yes	Yes	-	-	-	-	-	-	HC	-	HC	HC	-	Yes	-	-	Yes	Yes	-	-	-	-	Yes	-	-	-	-	-	Yes	Yes	-	-	-	-	LC	-	-	HC
Q4FZT9	PSMD2_RAT	Psmd2	26S proteasome non-ATPase regulatory subunit 2	Psmd2	-	-	-	-	-	-	Yes	Yes	Yes	-	-	-	-	-	-	-	-	LC	LC	-	Yes	-	-	Yes	-	-	-	Yes	-	Yes	HC	Yes	LC	-	-	-	Yes	-	-	-	-	HC	-	-	MC
Q4AEF8	COPG1_RAT	Copg1	Coatomer subunit gamma-1 (Gamma-1-coat protein) (Gamma-1-COP)	Copg, Copg1	-	-	-	-	-	-	Yes	Yes	Yes	-	-	-	-	-	-	MC	-	-	-	-	Yes	-	-	Yes	-	-	-	Yes	-	-	HC	Yes	-	-	-	-	ZDHHC13 substrates	-	Yes	-	Palm. up with LPS	HC	Yes	LPS treatment	-
D4A9D6	D4A9D6_RAT	Dhx9	DEAH (Asp-Glu-Ala-His) box polypeptide 9 (Predicted) (DExH-box helicase 9)	rCG_46521, Dhx9_predicted, Dhx9	-	-	-	-	-	-	Yes	Yes	Yes	-	-	-	-	-	-	HC	Trypsin	-	HC	-	Yes	-	-	Yes	Yes	-	-	-	-	Yes	-	-	-	-	-	-	Yes	-	-	-	-	HC	-	-	LC
P63045	VAMP2_RAT	Vamp2	Vesicle-associated membrane protein 2 (VAMP-2) (Synaptobrevin-2)	Syb2, Vamp2	-	-	-	-	-	-	-	Yes	Yes	-	-	-	-	-	HC	HC	-	LC	-	-	Yes	-	Yes	-	-	Yes	-	-	HC	Yes	-	-	-	-	-	-	-	-	-	-	-	-	-	-	MC
C0JPT7	C0JPT7_RAT	Flna	Filamin A (Filamin alpha) (Filamin, alpha (Predicted), isoform CRA_a)	rCG_43821, Flna_predicted, Flna	-	-	-	-	-	-	Yes	Yes	Yes	-	-	-	-	-	-	HC	Trypsin	LC	LC	-	Yes	-	-	Yes	Yes	-	-	Yes	-	-	-	-	-	-	-	-	-	-	-	-	-	-	-	-	MC
D3ZU13	D3ZU13_RAT	Eif4g1	Eukaryotic translation initiation factor 4 gamma, 1	Eif4g1	-	-	-	-	-	-	Yes	Yes	Yes	-	-	-	-	-	-	HC	-	-	-	-	Yes	-	-	Yes	-	-	-	-	-	-	-	-	-	-	-	Yes	-	-	Yes	-	Palm. down with LPS	MC	Yes	LPS treatment	-
P38650	DYHC1_RAT	Dync1h1	Cytoplasmic dynein 1 heavy chain 1 (Cytoplasmic dynein heavy chain 1) (Dynein heavy chain, cytosolic) (MAP 1C)	Map1c, Dyhc, Dnec1, Dnchc1, Dnch1, Dhc1, Dync1h1	-	-	Yes	-	-	-	Yes	Yes	Yes	-	Yes	Yes	-	-	-	HC	-	HC	-	-	Yes	-	-	Yes	-	-	-	-	-	Yes	-	-	-	-	HC	-	-	-	Yes	-	-	-	-	-	-
Q9Z1P2	ACTN1_RAT	Actn1	Alpha-actinin-1 (Alpha-actinin cytoskeletal isoform) (F-actin cross-linking protein) (Non-muscle alpha-actinin-1)	Actn1	-	-	Yes	-	-	-	Yes	-	-	-	-	-	-	-	-	-	Trypsin	-	LC	-	Yes	-	Yes	Yes	Yes	Yes	-	-	-	-	-	-	-	-	-	Yes	Yes	-	-	-	-	MC	-	-	LC
G3V7T6	G3V7T6_RAT	Sf3b1	Splicing factor 3b, subunit 1 (Splicing factor 3b, subunit 1, isoform CRA_b)	rCG_22317, Sf3b1	-	-	-	-	-	-	Yes	Yes	Yes	-	-	-	-	-	-	-	Trypsin	LC	LC	-	Yes	-	-	Yes	-	-	-	-	-	-	-	-	-	-	-	-	-	-	Yes	-	Palm. down with LPS	LC	Yes	LPS treatment	-
Q68FR9	EF1D_RAT	Eef1d	Elongation factor 1-delta (EF-1-delta)	Eef1d	-	-	-	LC	-	LC	Yes	-	-	-	-	-	-	-	-	-	-	LC	-	-	Yes	-	-	Yes	-	-	-	Yes	-	-	MC	-	-	-	-	-	-	-	-	-	Palm. up with LPS	LC	Yes	LPS treatment	MC
P34058	HS90B_RAT	Hsp90ab1	Heat shock protein HSP 90-beta (Heat shock 84 kDa) (HSP 84) (HSP84)	Hspcb, Hsp84, Hsp90ab1	-	-	-	-	-	-	Yes	Yes	Yes	-	-	-	-	-	-	MC	-	-	HC	-	Yes	-	-	Yes	Yes	-	-	-	-	Yes	-	-	-	-	-	Yes	-	-	-	-	-	-	-	-	-
Q9QXQ0	ACTN4_RAT	Actn4	Alpha-actinin-4 (Non-muscle alpha-actinin 4)	Actn4	-	-	Yes	-	-	-	Yes	-	-	-	-	-	-	-	-	-	Trypsin	-	LC	-	Yes	-	Yes	Yes	Yes	Yes	-	Yes	-	-	-	-	-	-	-	-	-	-	-	-	-	HC	-	-	LC
P11884	ALDH2_RAT	Aldh2	Aldehyde dehydrogenase, mitochondrial (EC 1.2.1.3) (ALDH class 2) (ALDH-E2) (ALDH1)	Aldh2	-	-	Yes	-	-	-	-	-	-	-	Yes	Yes	-	-	-	-	-	-	-	-	-	-	-	-	-	-	-	Yes	-	-	-	-	HC	-	-	Yes	Yes	-	-	-	-	HC	-	-	HC
Q5SGE0	LPPRC_RAT	Lrpprc	Leucine-rich PPR motif-containing protein, mitochondrial (130 kDa leucine-rich protein) (LRP 130) (Leucine rich protein 157) (rLRP157)	Lrp157, Lrpprc	-	-	Yes	-	-	-	Yes	Yes	Yes	-	-	-	-	-	-	-	-	-	LC	-	Yes	-	-	Yes	-	-	-	-	-	-	-	-	-	-	-	-	Yes	-	Yes	-	-	MC	Yes	LPS treatment	-
Q66HD0	ENPL_RAT	Hsp90b1	Endoplasmin (94 kDa glucose-regulated protein) (GRP-94) (Heat shock protein 90 kDa beta member 1)	Tra1, Grp94, Hsp90b1	-	-	-	-	-	-	Yes	Yes	Yes	-	-	-	-	-	-	-	-	-	HC	-	Yes	-	-	Yes	-	-	-	Yes	HC	-	-	-	-	-	HC	-	Yes	-	-	-	-	HC	-	-	HC
P54311	GBB1_RAT	Gnb1	Guanine nucleotide-binding protein G(I)/G(S)/G(T) subunit beta-1 (Transducin beta chain 1)	Gnb1	-	-	Yes	-	-	-	-	-	-	-	-	-	Yes	-	-	-	-	-	LC	-	Yes	-	-	Yes	-	-	-	-	HC	Yes	-	-	-	-	-	-	Yes	-	-	-	Palm. down with LPS	MC	Yes	LPS treatment	-
P97536	CAND1_RAT	Cand1	Cullin-associated NEDD8-dissociated protein 1 (Cullin-associated and neddylation-dissociated protein 1) (TBP-interacting protein of 120 kDa A) (TBP-interacting protein 120A) (p120 CAND1)	Tip120a, Tip120, Cand1	-	-	-	-	-	-	Yes	Yes	Yes	-	-	-	-	-	-	-	-	-	LC	-	-	-	-	Yes	-	-	-	-	-	-	HC	-	-	-	-	-	Yes	-	Yes	-	Palm. down with LPS	MC	Yes	LPS treatment	-
Q62826	HNRPM_RAT	Hnrnpm	Heterogeneous nuclear ribonucleoprotein M (hnRNP M) (M4 protein)	Hnrpm, Hnrnpm	-	-	-	LC	-	LC	Yes	Yes	Yes	-	-	-	-	-	-	-	-	-	-	-	Yes	-	-	Yes	Yes	-	-	-	-	-	-	Yes	-	-	-	-	-	-	Yes	-	-	HC	-	-	LC
P16086	SPTN1_RAT	Sptan1	Spectrin alpha chain, non-erythrocytic 1 (Alpha-II spectrin) (Fodrin alpha chain)	Spta2, Spna2, Sptan1	-	-	-	-	-	-	Yes	-	Yes	-	-	-	-	-	-	-	-	-	HC	-	Yes	-	-	Yes	-	-	-	Yes	-	Yes	HC	-	-	-	-	-	Yes	-	Yes	-	-	-	-	-	-
Q5M7W5	MAP4_RAT	Map4	Microtubule-associated protein 4 (MAP-4)	Map4	-	-	-	LC	LC	-	Yes	Yes	Yes	-	-	-	-	-	-	HC	-	-	-	-	-	-	-	-	-	-	-	-	-	Yes	-	-	-	MC	-	-	-	-	Yes	-	-	MC	-	-	-
P13084	NPM_RAT	Npm1	Nucleophosmin (NPM) (Nucleolar phosphoprotein B23) (Nucleolar protein NO38) (Numatrin)	Npm1	-	-	-	-	-	-	Yes	Yes	Yes	-	-	-	-	-	-	-	-	-	HC	-	Yes	-	-	Yes	-	-	-	-	-	-	-	-	-	-	-	-	-	-	-	-	-	HC	-	-	HC
G3V6H2	G3V6H2_RAT	Prpf8	Pre-mRNA processing factor 8, isoform CRA_a (Pre-mRNA-processing factor 8)	rCG_35600, Prpf8	-	-	-	-	-	-	Yes	Yes	Yes	-	-	-	-	-	-	HC	Trypsin	-	LC	-	Yes	-	-	-	-	-	-	-	-	-	HC	-	-	-	-	-	-	-	-	-	-	LC	-	-	-
F1LNJ2	U520_RAT	Snrnp200	U5 small nuclear ribonucleoprotein 200 kDa helicase (EC 3.6.4.13) (BRR2 homolog) (U5 snRNP-specific 200 kDa protein) (U5-200KD)	Snrnp200	-	-	-	LC	-	LC	Yes	Yes	Yes	-	-	-	-	-	-	-	-	LC	-	-	Yes	-	-	-	-	-	-	-	-	-	HC	-	-	-	-	-	-	-	-	-	Palm. down with LPS	-	Yes	LPS treatment	-
Q63413	DX39B_RAT	Ddx39b	Spliceosome RNA helicase Ddx39b (EC 3.6.4.13) (56 kDa U2AF65-associated protein) (ATP-dependent RNA helicase p47) (DEAD box protein Uap56)	Uap56, Bat1a, Bat1, Ddx39b	-	-	-	-	-	-	Yes	Yes	Yes	-	-	-	-	-	-	-	Trypsin	-	-	-	Yes	-	-	-	-	-	-	-	-	Yes	HC	Yes	-	-	-	-	-	-	-	-	-	LC	-	-	MC
P18484	AP2A2_RAT	Ap2a2	AP-2 complex subunit alpha-2 (100 kDa coated vesicle protein C) (Adaptor protein complex AP-2 subunit alpha-2) (Adaptor-related protein complex 2 subunit alpha-2) (Alpha-adaptin C) (Alpha2-adaptin) (Clathrin assembly protein complex 2 alpha-C large chain) (Plasma membrane adaptor HA2/AP2 adaptin alpha C subunit)	Adtab, Ap2a2	-	-	-	LC	-	LC	-	Yes	Yes	-	-	-	-	-	-	-	-	-	-	-	Yes	-	-	Yes	-	-	-	-	-	Yes	-	-	-	-	HC	Yes	Yes	-	Yes	-	-	-	-	-	-
Q9WVC0	SEPT7_RAT	Sept7	Septin-7 (CDC10 protein homolog)	Cdc10, Sept7	-	-	-	-	-	LC	Yes	-	-	-	-	-	-	-	-	-	-	-	-	-	-	-	-	Yes	-	-	-	-	-	Yes	-	-	-	-	HC	-	-	-	Yes	-	Palm. up with LPS	LC	Yes	LPS treatment	-
Q9R066	CXAR_RAT	Cxadr	Coxsackievirus and adenovirus receptor homolog (CAR) (rCAR)	Car, Cxadr	-	-	-	HC	-	HC	-	-	-	-	Yes	Yes	-	-	MC	MC	-	-	-	Yes	-	-	-	Yes	-	-	-	-	-	-	-	-	-	-	-	-	-	-	-	-	-	-	-	-	-
P61206	ARF3_RAT	Arf3	ADP-ribosylation factor 3 (Liver regeneration-related protein LRRG202)	Ac1-253, Arf3	-	-	-	-	-	-	Yes	-	-	-	-	-	-	-	-	-	-	HC	-	-	Yes	-	-	Yes	-	-	-	-	HC	Yes	-	-	-	-	-	-	-	-	Yes	-	-	MC	-	-	HC
P97700	M2OM_RAT	Slc25a11	Mitochondrial 2-oxoglutarate/malate carrier protein (OGCP) (Solute carrier family 25 member 11)	Slc20a4, Slc25a11	-	-	-	-	-	-	Yes	Yes	Yes	-	-	-	Yes	-	-	-	-	LC	LC	-	Yes	-	-	Yes	-	-	-	Yes	-	Yes	-	-	-	-	-	-	-	-	-	-	-	-	-	-	-
P11505	AT2B1_RAT	Atp2b1	Plasma membrane calcium-transporting ATPase 1 (EC 7.2.2.10) (Plasma membrane calcium ATPase isoform 1) (PMCA1) (Plasma membrane calcium pump isoform 1)	Atp2b1	-	-	Yes	LC	LC	-	Yes	-	-	-	-	-	-	-	-	-	-	LC	-	-	Yes	-	-	Yes	-	-	-	-	-	Yes	-	-	-	-	-	-	-	-	-	-	-	-	-	-	-
G3V6S0	G3V6S0_RAT	Sptbn1	Spectrin beta chain	Sptbn1	-	-	-	-	-	-	Yes	-	-	-	-	-	-	-	-	-	-	-	LC	-	Yes	-	-	Yes	-	-	-	Yes	-	Yes	HC	-	-	-	-	Yes	-	-	Yes	-	-	-	-	-	-
O89046	COR1B_RAT	Coro1b	Coronin-1B (Coronin-2)	Coro1b	-	-	-	LC	LC	-	Yes	Yes	Yes	-	-	-	-	-	-	-	-	-	-	-	Yes	-	-	Yes	-	-	-	-	-	-	-	-	-	-	-	-	Yes	-	-	-	-	-	-	-	-
Q9JLT0	MYH10_RAT	Myh10	Myosin-10 (Cellular myosin heavy chain, type B) (Myosin heavy chain 10) (Myosin heavy chain, non-muscle IIb) (Non-muscle myosin heavy chain B) (NMMHC-B) (Non-muscle myosin heavy chain IIb) (NMMHC II-b) (NMMHC-IIB)	Myh10	-	-	Yes	-	-	-	Yes	-	-	-	-	-	-	-	-	-	Trypsin	-	LC	-	Yes	-	-	-	-	-	-	Yes	-	Yes	HC	-	-	-	-	-	-	-	-	-	-	-	-	-	-
O08629	TIF1B_RAT	Trim28	Transcription intermediary factor 1-beta (TIF1-beta) (E3 SUMO-protein ligase TRIM28) (EC 2.3.2.27) (KRAB-associated protein 1) (Nuclear corepressor KAP-1) (RING-type E3 ubiquitin transferase TIF1-beta) (Tripartite motif-containing protein 28)	Tif1b, Kap1, Trim28	-	-	-	-	-	-	Yes	Yes	Yes	-	-	-	-	-	-	-	-	-	-	-	-	-	-	Yes	-	-	-	-	-	-	-	-	-	-	-	-	-	-	Yes	-	-	LC	-	-	-
E9PT29	E9PT29_RAT	Ddx17	DEAD-box helicase 17	Ddx17	-	-	-	-	-	-	Yes	Yes	Yes	-	-	-	-	-	-	-	Trypsin	-	LC	-	Yes	-	-	Yes	-	-	-	-	-	-	HC	-	-	-	-	-	-	-	-	-	-	-	-	-	-
O35303	DNM1L_RAT	Dnm1l	Dynamin-1-like protein (EC 3.6.5.5) (Dynamin-like protein)	Dlp1, Dnm1l, Drp1	-	-	-	-	-	-	Yes	-	-	-	-	-	-	-	-	-	-	-	-	-	Yes	-	-	Yes	-	-	-	-	-	-	MC	-	-	-	-	-	-	-	-	-	Palm. up with LPS	-	Yes	LPS treatment	-
B3GNI6	SEP11_RAT	Sept11	Septin-11	Sept11	-	-	-	-	LC	-	Yes	Yes	Yes	-	-	-	-	-	-	-	-	-	-	-	-	-	Yes	Yes	-	-	-	-	-	Yes	-	-	-	-	-	-	-	-	-	-	-	LC	-	-	-
Q63617	HYOU1_RAT	Hyou1	Hypoxia up-regulated protein 1 (150 kDa oxygen-regulated protein) (ORP-150)	Orp150, Hyou1	-	-	-	-	-	-	Yes	-	-	-	-	-	-	-	-	-	-	-	LC	-	Yes	-	-	Yes	-	-	-	-	-	-	-	-	-	-	-	-	-	-	Yes	-	-	HC	-	-	-
P60881	SNP25_RAT	Snap25	Synaptosomal-associated protein 25 (SNAP-25) (Super protein) (SUP) (Synaptosomal-associated 25 kDa protein)	Snap, Snap25	-	-	-	-	-	-	-	-	-	-	-	-	-	-	LC	-	Chymotrypsin	-	-	Yes	-	-	-	-	-	-	-	-	-	Yes	HC	-	-	-	HC	-	-	-	-	-	-	-	-	-	-
P29457	SERPH_RAT	Serpinh1	Serpin H1 (47 kDa heat shock protein) (Collagen-binding protein) (Colligin) (GP46)	Hsp47, Cbp1, Serpinh1	-	-	-	-	-	-	Yes	-	-	-	-	-	-	Yes	-	-	-	-	-	-	Yes	-	-	Yes	-	-	-	Yes	-	-	-	-	-	-	-	-	-	-	Yes	-	-	-	-	-	-
Q3KR86	MIC60_RAT	Immt	MICOS complex subunit Mic60 (Mitochondrial inner membrane protein) (Mitofilin) (Fragment)	Immt, Mic60	-	-	Yes	-	-	-	Yes	-	-	-	-	-	Yes	-	-	-	-	LC	-	-	Yes	-	-	Yes	-	-	-	-	-	Yes	-	-	-	-	-	-	-	-	-	-	-	-	-	-	-
F1LRI5	F1LRI5_RAT	Gcn1l1	GCN1 activator of EIF2AK4	Gcn1, Gcn1l1	-	-	-	-	-	-	Yes	Yes	Yes	-	-	-	-	-	-	MC	-	-	-	-	Yes	-	-	Yes	-	-	-	-	-	-	HC	-	-	-	-	-	-	-	-	-	-	-	-	-	-
P47942	DPYL2_RAT	Dpysl2	Dihydropyrimidinase-related protein 2 (DRP-2) (Collapsin response mediator protein 2) (CRMP-2) (Turned on after division 64 kDa protein) (TOAD-64)	Dpysl2	-	-	-	-	-	-	Yes	-	-	-	-	-	-	-	-	-	-	-	-	-	-	-	-	Yes	Yes	Yes	-	Yes	-	Yes	-	-	-	-	-	-	-	-	-	-	-	MC	-	-	-
P13596	NCAM1_RAT	Ncam1	Neural cell adhesion molecule 1 (N-CAM-1) (NCAM-1) (CD antigen CD56)	Ncam, Ncam1	-	-	Yes	-	-	-	-	-	-	-	Yes	Yes	-	-	-	-	-	-	-	-	-	-	-	-	-	-	-	Yes	-	Yes	-	-	-	-	-	-	-	-	Yes	-	-	-	-	-	-
Q920Q0	PALM_RAT	Palm	Paralemmin-1 (Paralemmin)	Palm	-	-	-	HC	-	HC	-	-	-	-	-	-	-	-	MC	MC	-	-	-	-	-	-	-	-	-	-	-	-	-	-	-	Yes	-	-	-	-	-	-	Yes	-	-	-	-	-	-
P15205	MAP1B_RAT	Map1b	Microtubule-associated protein 1B (MAP-1B) (Neuraxin) [Cleaved into: MAP1B heavy chain; MAP1 light chain LC1]	Map1b	-	-	-	-	-	-	Yes	Yes	Yes	-	-	-	-	-	-	HC	-	-	-	-	-	-	-	-	-	-	-	-	-	Yes	HC	-	-	-	-	-	-	-	-	-	-	-	-	-	-
Q05175	BASP1_RAT	Basp1	Brain acid soluble protein 1 (22 kDa neuronal tissue-enriched acidic protein) (Neuronal axonal membrane protein NAP-22)	Nap22, Basp1	Yes	-	-	-	-	-	-	-	-	-	-	-	-	-	-	-	-	-	-	-	Yes	-	-	Yes	-	-	-	-	-	-	-	-	-	-	-	-	-	-	Yes	-	-	MC	-	-	-
P63012	RAB3A_RAT	Rab3a	Ras-related protein Rab-3A	Rab3a	-	-	Yes	LC	LC	-	-	-	-	-	-	-	-	-	-	-	-	-	-	-	Yes	-	-	-	-	-	-	-	-	-	-	-	-	-	HC	-	-	-	-	-	-	-	-	-	-
Q62952	DPYL3_RAT	Dpysl3	Dihydropyrimidinase-related protein 3 (DRP-3) (Collapsin response mediator protein 4) (CRMP-4) (TOAD-64/Ulip/CRMP) (TUC-4b)	Crmp4, Dpysl3	-	-	-	-	-	-	-	-	-	-	-	-	-	-	-	-	Trypsin	-	-	-	-	-	-	-	-	-	-	-	-	Yes	HC	-	-	-	HC	-	-	-	Yes	-	-	-	-	-	-
P06687	AT1A3_RAT	Atp1a3	Sodium/potassium-transporting ATPase subunit alpha-3 (Na(+)/K(+) ATPase alpha-3 subunit) (EC 7.2.2.13) (Na(+)/K(+) ATPase alpha(III) subunit) (Sodium pump subunit alpha-3)	Atp1a3	-	-	-	-	-	-	-	-	-	-	-	-	-	-	-	-	Trypsin	HC	-	-	Yes	-	-	-	-	-	-	-	-	Yes	-	-	-	-	HC	-	-	-	-	-	-	-	-	-	-
M0R9D5	M0R9D5_RAT	Ahnak	Protein Ahnak	Ahnak	-	-	-	-	-	-	Yes	-	-	-	-	-	-	-	-	HC	-	-	-	-	Yes	-	-	Yes	-	Yes	-	-	-	-	-	-	-	-	-	-	-	-	-	-	-	-	-	-	-
Q64548	RTN1_RAT	Rtn1	Reticulon-1 (Neuroendocrine-specific protein) (S-rex)	Nsp, Rtn1	-	-	Yes	-	-	-	-	-	-	-	-	-	-	Yes	-	-	-	-	-	-	-	-	-	-	-	-	-	-	-	Yes	-	-	-	-	-	-	-	-	-	-	-	LC	-	-	-
G3V874	G3V874_RAT	Epb41l3	Erythrocyte membrane protein band 4.1-like 3 (Erythrocyte protein band 4.1-like 3, isoform CRA_b)	rCG_35644, Epb4.1l3, Epb41l3	-	-	-	-	-	-	Yes	Yes	Yes	-	-	-	-	-	-	-	-	-	-	-	-	-	-	-	-	-	Yes	-	-	Yes	-	-	-	-	-	-	-	-	-	-	-	-	-	-	-
P31596	EAA2_RAT	Slc1a2	Excitatory amino acid transporter 2 (GLT-1) (Sodium-dependent glutamate/aspartate transporter 2) (GLUT-R) (Solute carrier family 1 member 2)	Glt1, Eaat2, Slc1a2	-	-	Yes	-	-	-	-	-	-	-	-	-	-	-	-	-	-	-	-	-	-	-	-	-	-	-	-	-	-	Yes	LC	-	-	-	-	Yes	-	-	-	-	-	-	-	-	-
B5DFG5	B5DFG5_RAT	Sept6	RCG53214, isoform CRA_d (Sept6 protein) (Septin 6)	rCG_53214, Nkrf, Sept6	-	-	-	-	-	-	-	Yes	Yes	-	-	-	-	-	-	-	-	-	-	-	-	-	-	-	-	-	-	-	-	Yes	HC	-	-	-	HC	-	-	-	-	-	-	-	-	-	-
F1M949	F1M949_RAT	Ckap5	Cytoskeleton-associated protein 5	Ckap5	-	-	-	-	-	-	Yes	Yes	Yes	-	-	-	-	-	-	-	-	-	-	-	-	-	-	Yes	-	-	-	-	-	-	-	-	-	-	-	-	-	-	Yes	-	-	-	-	-	-
P63004	LIS1_RAT	Pafah1b1	Platelet-activating factor acetylhydrolase IB subunit alpha (Lissencephaly-1 protein) (LIS-1) (PAF acetylhydrolase 45 kDa subunit) (PAF-AH 45 kDa subunit) (PAF-AH alpha) (PAFAH alpha)	Pafaha, Lis1, Lis-1, Pafah1b1	-	-	-	-	-	-	Yes	Yes	Yes	-	-	-	-	-	-	-	-	-	-	-	-	-	-	-	-	-	-	-	-	-	-	-	-	-	-	-	-	-	-	-	-	LC	-	-	-
P11506	AT2B2_RAT	Atp2b2	Plasma membrane calcium-transporting ATPase 2 (PMCA2) (EC 7.2.2.10) (Plasma membrane calcium ATPase isoform 2) (Plasma membrane calcium pump isoform 2)	Atp2b2	-	-	Yes	-	-	-	-	-	-	-	-	-	-	-	-	-	-	-	-	-	Yes	-	-	-	-	-	-	-	-	Yes	-	-	-	-	-	-	-	-	-	-	-	-	-	-	-
P70587	LRRC7_RAT	Lrrc7	Leucine-rich repeat-containing protein 7 (Densin-180) (Densin) (Protein LAP1)	Lap1, Lrrc7	-	-	-	-	-	-	-	-	-	-	-	-	-	-	-	-	-	-	-	-	-	-	-	-	-	-	-	-	-	Yes	HC	-	-	-	HC	-	-	-	-	-	-	-	-	-	-
P37285	KLC1_RAT	Klc1	Kinesin light chain 1 (KLC 1)	Kns2, Klc, Klc1, SPAG9	-	-	-	-	-	-	Yes	-	-	-	-	-	-	-	-	-	-	-	-	-	-	-	-	Yes	-	-	-	-	-	-	-	-	-	-	-	Yes	-	-	-	-	-	-	-	-	-
P97603	NEO1_RAT	Neo1	Neogenin (Fragment)	Ngn, Neo1	-	-	-	-	-	-	-	-	-	-	-	-	-	-	-	-	-	-	-	-	-	-	-	-	-	-	-	-	-	Yes	-	-	-	-	-	-	-	-	Yes	-	-	-	-	-	-
Q5QD51	AKA12_RAT	Akap12	A-kinase anchor protein 12 (AKAP-12)	Akap12	-	-	-	-	-	-	Yes	-	-	-	-	-	-	-	-	HC	-	-	-	-	-	-	-	Yes	-	-	-	-	-	-	-	-	-	-	-	-	-	-	Yes	-	-	-	-	-	-
P37397	CNN3_RAT	Cnn3	Calponin-3 (Calponin, acidic isoform) (Calponin, non-muscle isoform)	Cnn3	-	-	-	-	-	-	Yes	Yes	Yes	-	-	-	-	-	-	-	-	-	-	-	-	-	-	Yes	-	-	-	-	-	-	-	-	-	-	-	-	-	-	-	-	-	-	-	-	-
Q9QWN8	SPTN2_RAT	Sptbn2	Spectrin beta chain, non-erythrocytic 2 (Beta SpIII sigma 1) (Beta-III spectrin) (Glutamate transporter EAAT4-associated protein 41) (SPNB-3) (Spectrin-like protein GTRAP41)	Spnb3, Sptbn2	-	-	-	-	-	-	-	-	-	-	-	-	-	-	-	-	-	-	-	-	Yes	-	-	-	-	-	-	-	-	Yes	HC	-	-	-	-	-	-	-	-	-	-	-	-	-	-
D3ZHV2	MACF1_RAT	Macf1	Microtubule-actin cross-linking factor 1 (Actin cross-linking family 7)	Macf, Aclp7, Acf7, Macf1	-	-	-	-	-	-	-	-	-	-	-	-	-	Palm increased	-	-	-	-	-	-	Yes	-	-	-	-	-	-	-	-	-	-	-	-	-	-	-	-	-	-	-	-	-	-	-	-
F1LM42	F1LM42_RAT	Ank2	Ankyrin 2	Ank2	-	-	Yes	-	-	-	-	-	-	-	-	-	-	-	-	-	-	-	-	-	-	-	-	-	-	-	-	-	-	Yes	-	-	-	-	HC	-	-	-	-	-	-	-	-	-	-
Q9WTP0	E41L1_RAT	Epb41l1	Band 4.1-like protein 1 (Neuronal protein 4.1) (4.1N)	EPB4, Epb4.1l1, Epb41l1	-	-	-	-	-	-	-	-	-	-	-	-	-	-	-	-	-	-	-	-	-	-	-	-	-	-	-	-	-	Yes	HC	-	-	-	-	-	-	-	-	-	-	-	-	-	-
P34926	MAP1A_RAT	Map1a	Microtubule-associated protein 1A (MAP-1A) [Cleaved into: MAP1A heavy chain; MAP1 light chain LC2]	Mtap1a, Map1a	-	-	-	-	-	-	-	-	-	-	-	-	-	-	-	-	-	-	-	-	-	-	-	-	-	-	-	-	-	Yes	-	-	-	-	HC	-	-	-	-	-	-	-	-	-	-
P61765	STXB1_RAT	Stxbp1	Syntaxin-binding protein 1 (N-Sec1) (Protein unc-18 homolog 1) (Unc18-1) (Protein unc-18 homolog A) (Unc-18A) (p67) (rbSec1)	Unc18a, Stxbp1	-	-	-	-	-	-	-	-	-	-	-	-	-	-	-	-	-	-	-	-	-	-	-	-	-	-	-	-	-	Yes	-	-	-	-	HC	-	-	-	-	-	-	-	-	-	-
O35889	AFAD_RAT	Mllt4	Afadin (Afadin adherens junction formation factor) (Protein Af-6)	Af6, Mllt4, Afdn	-		-	-	-	-	-	-	-	-	-	-	-	-	-	-	-	-	-	-	-	-	-	-	-	-	Yes	-	-	-	MC	-	-	-	-	-	-	-	-	-	-	-	-	-	-
Q05140	AP180_RAT	Snap91	Clathrin coat assembly protein AP180 (91 kDa synaptosomal-associated protein) (Clathrin coat-associated protein AP180)	Snap91	-	-	Yes	-	-	-	-	-	-	-	-	-	-	-	-	-	-	-	-	-	-	-	-	-	-	-	-	-	-	Yes	-	-	-	-	-	-	-	-	-	-	-	-	-	-	-
P97685	NFASC_RAT	Nfasc	Neurofascin	Nfasc	-	-	Yes	-	-	-	-	-	-	-	-	-	-	-	-	-	-	-	-	-	-	-	-	-	-	-	-	-	-	Yes	-	-	-	-	-	-	-	-	-	-	-	-	-	-	-
P84889	VANG2_RAT	Vangl2	Vang-like protein 2 (Van Gogh-like protein 2)	Vangl2	-	-	-	-	-	-	-	-	-	-	-	-	-	-	-	-	-	-	-	-	-	-	-	-	-	-	-	-	-	-	-	-	-	-	HC	-	-	-	-	-	-	-	-	-	-
Q9JJM9	SEPT5_RAT	Sept5	Septin-5 (Cell division control-related protein 1) (CDCrel-1) (Peanut-like protein 1)	Pnutl1, Sept5	-	-	-	-	-	-	-	-	-	-	-	-	-	-	-	-	-	-	-	-	-	-	-	Yes	-	-	-	Yes	-	-	-	-	-	-	HC	-	-	-	-	-	-	-	-	-	-
Q63028	ADDA_RAT	Add1	Alpha-adducin (Erythrocyte adducin subunit alpha)	Add1	-	-	-	-	-	-	Yes	-	-	-	-	-	-	-	-	-	-	-	-	-	-	-	-	-	-	-	-	-	-	Yes	HC	-	-	-	-	-	-	-	-	-	-	-	-	-	-
Q9JHU0	DPYL5_RAT	Dpysl5	Dihydropyrimidinase-related protein 5 (DRP-5) (UNC33-like phosphoprotein 6) (ULIP-6)	Ulip6, Dpysl5	-	-	-	-	-	-	Yes	-	-	-	-	-	-	-	-	-	-	-	-	-	-	-	-	-	-	-	-	-	-	Yes	-	-	-	-	HC	-	-	-	-	-	-	-	-	-	-
P62483	KCAB2_RAT	Kcnab2	Voltage-gated potassium channel subunit beta-2 (EC 1.1.1.-) (K(+) channel subunit beta-2) (Kv-beta-2)	Kcnb3, Ckbeta2, Kcnab2	-	-	-	-	-	-	-	-	-	-	-	-	-	-	-	-	-	-	-	-	-	-	-	-	-	-	-	-	-	Yes	-	-	-	-	HC	-	-	-	-	-	-	LC	-	-	-
Q62920	PDLI5_RAT	Pdlim5	PDZ and LIM domain protein 5 (Enigma homolog) (Enigma-like PDZ and LIM domains protein)	Enh, Pdlim5	-	-	-	-	-	-	-	-	-	-	-	-	-	-	-	LC	-	-	-	-	-	-	-	Yes	-	-	-	-	-	-	-	-	-	-	-	-	-	-	-	-	-	-	-	-	-
P52631	STAT3_RAT	Stat3	Signal transducer and activator of transcription 3	Stat3	-	-	-	-	-	-	-	-	-	-	-	-	-	-	-	-	Trypsin	-	-	-	-	-	-	Yes	-	-	-	-	-	-	-	-	-	-	-	-	-	-	-	-	-	LC	-	-	-
Q01728	NAC1_RAT	Slc8a1	Sodium/calcium exchanger 1 (Na(+)/Ca(2+)-exchange protein 1) (Solute carrier family 8 member 1)	Ncx1, Slc8a1	-	-	-	-	-	-	-	-	-	-	-	-	-	-	-	-	-	-	-	-	-	-	-	-	-	-	-	-	-	Yes	-	-	-	-	-	-	-	-	-	-	-	-	-	-	-
P21707	SYT1_RAT	Syt1	Synaptotagmin-1 (Synaptotagmin I) (SytI) (p65)	Syt1	-	-	-	-	-	-	-	-	-	-	-	-	-	-	-	-	-	-	-	-	-	-	-	Yes	-	-	-	-	-	Yes	-	-	-	-	-	-	-	-	-	-	-	-	-	-	-
D3ZGN7	D3ZGN7_RAT	Mical3	Microtubule-associated monooxygenase, calponin and LIM domain-containing 3	Mical3	-	-	-	-	-	-	-	-	-	-	-	-	-	-	-	-	-	-	-	-	-	-	-	-	-	-	-	-	-	-	HC	-	-	-	HC	-	-	-	-	-	-	-	-	-	-
Q9QXY2	SRCN1_RAT	Srcin1	SRC kinase signaling inhibitor 1 (SNAP-25-interacting protein) (SNIP) (p130Cas-associated protein) (p140Cap)	Snip, P140, Srcin1	-	-	-	-	-	-	-	-	-	-	-	-	-	-	-	-	-	-	-	-	-	-	-	-	-	-	-	-	-	Yes	-	-	-	-	-	-	-	-	-	-	-	-	-	-	-
P12839	NFM_RAT	Nefm	Neurofilament medium polypeptide (NF-M) (160 kDa neurofilament protein) (Neurofilament 3) (Neurofilament triplet M protein)	Nfm, Nef3, Nefm	-	-	-	-	-	-	-	-	-	-	-	-	-	-	-	-	-	-	-	-	Yes	-	-	-	-	-	-	-	-	Yes	-	-	-	-	-	-	-	-	-	-	-	-	-	-	-
P04937	FINC_RAT	Fn1	Fibronectin (FN) [Cleaved into: Anastellin]	Fn1	-	-	-	-	-	-	-	-	-	-	-	-	-	-	-	-	-	-	-	-	Yes	-	-	-	-	-	-	-	-	-	-	-	-	-	-	-	-	-	Yes	-	-	-	-	-	-
P55161	NCKP1_RAT	Nckap1	Nck-associated protein 1 (NAP 1) (Membrane-associated protein HEM-2) (p125Nap1)	Nap1, Hem2, Nckap1	-	-	Yes	-	-	-	-	-	-	-	-	-	-	-	-	-	-	-	-	-	-	-	-	Yes	-	-	-	-	-	-	-	-	-	-	-	-	-	-	-	-	-	-	-	-	-
P04774	SCN1A_RAT	Scn1a	Sodium channel protein type 1 subunit alpha (Sodium channel protein brain I subunit alpha) (Sodium channel protein type I subunit alpha) (Voltage-gated sodium channel subunit alpha Nav1.1)	Scn1a	-	-	-	-	-	-	-	-	-	-	-	-	-	-	-	-	-	-	-	-	-	-	-	-	-	-	-	-	-	-	-	-	-	-	HC	-	-	-	-	-	-	-	-	-	-
Q7TMB0	PLPR3_RAT	Lppr3	Phospholipid phosphatase-related protein type 3 (EC 3.1.3.4) (Lipid phosphate phosphatase-related protein type 3) (Plasticity-related gene 2 protein) (PRG-2)	PRG1, Prg2, Prg-2, Lppr3, Plppr3	-	-	-	-	-	-	-	-	-	-	-	-	-	-	-	-	-	-	-	-	-	-	-	-	-	-	-	-	-	-	-	-	-	-	HC	-	-	-	-	-	-	-	-	-	-
P04775	SCN2A_RAT	Scn2a	Sodium channel protein type 2 subunit alpha (Sodium channel protein brain II subunit alpha) (Sodium channel protein type II subunit alpha) (Voltage-gated sodium channel subunit alpha Nav1.2)	Scn2a1, Scn2a	-	-	-	-	-	-	-	-	-	-	-	-	-	-	-	-	-	-	-	-	-	-	-	-	-	-	-	-	-	-	-	-	-	-	HC	-	-	-	-	-	-	-	-	-	-
Q63622	DLG2_RAT	Dlg2	Disks large homolog 2 (Channel-associated protein of synapse-110) (Chapsyn-110) (Postsynaptic density protein PSD-93)	Dlgh2, Dlg2	-	-	-	-	-	-	-	-	-	-	-	-	-	-	-	-	-	-	-	-	-	-	-	-	-	-	-	-	-	Yes	-	-	-	-	HC	-	-	-	-	-	-	-	-	-	-
Q62951	DPYL4_RAT	Dpysl4	Dihydropyrimidinase-related protein 4 (DRP-4) (Collapsin response mediator protein 3) (CRMP-3) (UNC33-like phosphoprotein 4) (ULIP-4) (Fragment)	Ulip4, Crmp3, Dpysl4	-	-	-	-	-	-	-	-	-	-	-	-	-	-	-	-	-	-	-	-	-	-	-	-	-	-	-	-	-	Yes	HC	-	-	-	-	-	-	-	-	-	-	-	-	-	-
D3ZC55	D3ZC55_RAT	Hspa12a	Heat shock 70kDa protein 12A (Predicted), isoform CRA_a (Heat shock protein family A (Hsp70) member 12A)	rCG_57494, Hspa12a_predicted, Hspa12a	-	-	-	-	-	-	-	-	-	-	-	-	-	-	-	-	-	-	-	-	-	-	-	-	-	-	-	-	-	Yes	HC	-	-	-	-	-	-	-	-	-	-	-	-	-	-
P15146	MTAP2_RAT	Map2	Microtubule-associated protein 2 (MAP-2)	Mtap2, Map2	-	-	-	-	-	-	-	-	-	-	-	-	-	-	-	-	-	-	-	-	-	-	-	-	-	-	-	-	-	-	HC	-	-	-	-	-	-	-	-	-	-	-	-	-	-
D4ABY2	COPG2_RAT	Copg2	Coatomer subunit gamma-2 (Gamma-2-coat protein) (Gamma-2-COP)	Copg2	-	-	-	-	-	-	-	-	-	-	-	-	-	-	-	-	-	-	-	-	-	-	-	-	-	-	-	-	-	-	HC	-	-	-	-	-	-	-	-	-	-	-	-	-	-
B2GV74	B2GV74_RAT	Klc2	Kinesin light chain 2 (Kinesin light chain 2 (Predicted), isoform CRA_b) (Klc2 protein)	Klc2, Klc2_predicted, rCG_48462	-	-	-	-	-	-	-	-	-	-	-	-	-	-	-	-	-	-	-	-	-	-	-	-	-	-	-	-	-	-	-	-	-	-	-	Yes	-	-	-	-	-	-	-	-	-
Q9WU34	SEPT3_RAT	Sept3	Neuronal-specific septin-3 (G-septin) (P40)	Sept3	-	-	Yes	-	-	-	-	-	-	-	-	-	-	-	-	-	-	-	-	-	-	-	-	-	-	-	-	-	-	-	-	-	-	-	-	-	-	-	-	-	-	-	-	-	-
P97686	NRCAM_RAT	Nrcam	Neuronal cell adhesion molecule (Nr-CAM) (Ankyrin-binding cell adhesion molecule NrCAM) (Neuronal surface protein Bravo) (rBravo) (NgCAM-related cell adhesion molecule) (Ng-CAM-related)	Nrcam	-	-	-	-	-	-	-	-	-	-	-	-	-	Yes	-	-	-	-	-	-	-	-	-	-	-	-	-	-	-	-	-	-	-	-	-	-	-	-	-	-	-	-	-	-	-
D3ZE55	PCDH8_RAT	Pcdh8	Protocadherin-8 (Activity-regulated cadherin-like protein) (Arcadlin)	Pcdh8	-	-	-	-	-	-	-	-	-	-	-	-	-	-	-	-	-	-	-	-	-	-	-	-	-	-	-	-	-	-	-	-	-	-	-	-	-	-	-	-	-	-	-	-	-
O88943	KCNQ2_RAT	Kcnq2	Potassium voltage-gated channel subfamily KQT member 2 (KQT-like 2) (Potassium channel subunit alpha KvLQT2) (Voltage-gated potassium channel subunit Kv7.2)	Kcnq2	-	-	-	-	-	-	-	-	-	-	-	-	-	-	-	-	-	-	-	-	-	-	-	-	-	-	-	-	-	-	-	-	-	-	-	-	-	-	-	-	-	-	-	-	-
O35116	CTND2_RAT	Ctnnd2	Catenin delta-2 (Fragment)	Ctnnd2	-	-	-	-	-	-	-	-	-	-	-	-	-	-	-	-	-	-	-	-	-	-	-	-	-	-	-	-	-	-	-	-	-	-	-	-	-	-	-	-	-	-	-	-	-
F1LXQ7	F1LXQ7_RAT	Arhgap21	Rho GTPase-activating protein 21	Arhgap21	-	-	-	-	-	-	-	-	-	-	-	-	-	-	-	-	-	-	-	-	-	-	-	-	-	-	-	-	-	Yes	-	-	-	-	-	-	-	-	-	-	-	-	-	-	-
P09951	SYN1_RAT	Syn1	Synapsin-1 (Synapsin I)	Syn1	-	-	-	-	-	-	-	-	-	-	-	-	-	-	-	-	-	-	-	-	-	-	-	-	-	-	-	-	-	Yes	-	-	-	-	-	-	-	-	-	-	-	-	-	-	-
O88420	SCN8A_RAT	Scn8a	Sodium channel protein type 8 subunit alpha (Peripheral nerve protein type 4) (PN4) (Sodium channel 6) (NaCh6) (Sodium channel protein type VIII subunit alpha) (Voltage-gated sodium channel subunit alpha Nav1.6)	Scn8a	-	-	-	-	-	-	-	-	-	-	-	-	-	-	-	-	-	-	-	-	-	-	-	-	-	-	-	-	-	-	-	-	-	-	HC	-	-	-	-	-	-	-	-	-	-
Q5EGY4	YKT6_RAT	Ykt6	Synaptobrevin homolog YKT6 (EC 2.3.1.-)	Ykt6	-	-	-	-	-	-	-	-	-	-	-	-	-	-	-	-	-	-	-	-	-	-	-	-	-	-	-	-	-	-	HC	-	-	-	-	-	-	-	-	-	-	-	-	-	-
P63142	KCNA2_RAT	Kcna2	Potassium voltage-gated channel subfamily A member 2 (RAK) (RBK2) (RCK5) (Voltage-gated potassium channel subunit Kv1.2)	Kcna2	-	-	-	-	-	-	-	-	-	-	-	-	-	-	-	-	-	-	-	-	-	-	-	-	-	-	-	-	-	-	HC	-	-	-	-	-	-	-	-	-	-	-	-	-	-
Q63560	MAP6_RAT	Map6	Microtubule-associated protein 6 (MAP-6) (145-kDa STOP) (STOP145) (Stable tubule-only polypeptide) (STOP)	Mtap6, Map6	-	-	-	-	-	-	-	-	-	-	-	-	-	-	-	-	-	-	-	-	-	-	-	-	-	-	-	-	-	-	HC	-	-	-	-	-	-	-	-	-	-	-	-	-	-
D3ZTG3	D3ZTG3_RAT	Fam171b	Family with sequence similarity 171, member B (Fam171b) (Similar to RIKEN cDNA D430039N05 gene (Predicted), isoform CRA_a)	Fam171b, rCG_26509, RGD1562526_predicted	-	-	-	-	-	-	-	-	-	-	-	-	-	-	-	-	-	-	-	-	-	-	-	-	-	-	-	-	-	-	-	-	-	-	-	-	-	-	-	-	-	-	-	-	-
Q7TMB7	PLPR4_RAT	Lppr4	Phospholipid phosphatase-related protein type 4 (EC 3.1.3.4) (Brain-specific phosphatidic acid phosphatase-like protein 1) (Lipid phosphate phosphatase-related protein type 4) (Plasticity-related gene 1 protein) (PRG-1)	Prg1, Lppr4, Php1, Plppr4	-	-	-	-	-	-	-	-	-	-	-	-	-	-	-	-	-	-	-	-	-	-	-	-	-	-	-	-	-	-	-	-	-	-	HC	-	-	-	-	-	-	-	-	-	-
O88944	KCNQ3_RAT	Kcnq3	Potassium voltage-gated channel subfamily KQT member 3 (KQT-like 3) (Potassium channel subunit alpha KvLQT3) (Voltage-gated potassium channel subunit Kv7.3)	Kcnq3	-	-	-	-	-	-	-	-	-	-	-	-	-	-	-	-	-	-	-	-	-	-	-	-	-	-	-	-	-	-	-	-	-	-	HC	-	-	-	-	-	-	-	-	-	-
P15387	KCNB1_RAT	Kcnb1	Potassium voltage-gated channel subfamily B member 1 (Delayed rectifier potassium channel 1) (DRK1) (Voltage-gated potassium channel subunit Kv2.1)	Kcnb1	-	-	-	-	-	-	-	-	-	-	-	-	-	-	-	-	-	-	-	-	-	-	-	-	-	-	-	-	-	-	-	-	-	-	HC	-	-	-	-	-	-	-	-	-	-
P31424	GRM5_RAT	Grm5	Metabotropic glutamate receptor 5 (mGluR5)	Mglur5, Gprc1e, Grm5	-	-	-	-	-	-	-	-	-	-	-	-	-	-	-	-	-	-	-	-	-	-	-	-	-	-	-	-	-	-	-	-	-	-	HC	-	-	-	-	-	-	-	-	-	-
O70511	ANK3_RAT	Ank3	Ankyrin-3 (ANK-3) (Ankyrin-G)	Ank3	-	-	Yes	-	-	-	-	-	-	-	-	-	-	-	-	-	-	-	-	-	-	-	-	-	-	-	-	-	-	Yes	-	-	-	-	-	-	-	-	-	-	-	-	-	-	-
Q78PB6	NDEL1_RAT	Ndel1	Nuclear distribution protein nudE-like 1 (Protein Nudel)	Nudel, Nude2, Ndel1	-	-	-	-	-	-	-	-	-	-	-	-	-	-	-	-	-	-	-	-	-	-	-	-	-	-	-	-	-	-	-	-	-	-	-	-	-	-	-	-	-	-	-	-	-
Q9ES39	NDE1_RAT	Nde1	Nuclear distribution protein nudE homolog 1 (NudE) (rNudE)	Nude1, Nude, Nde1	-	-	-	-	-	-	-	-	-	-	-	-	-	-	-	-	-	-	-	-	-	-	-	-	-	-	-	-	-	-	-	-	-	-	-	-	-	-	-	-	-	-	-	-	-
P10499	KCNA1_RAT	Kcna1	Potassium voltage-gated channel subfamily A member 1 (RBKI) (RCK1) (Voltage-gated potassium channel subunit Kv1.1)	Kcna1	-	-	-	-	-	-	-	-	-	-	-	-	-	-	-	-	-	-	-	-	-	-	-	-	-	-	-	-	-	-	-	-	-	-	-	-	-	-	-	-	-	-	-	-	-
D3ZEH1	D3ZEH1_RAT	Fat4	FAT atypical cadherin 4	Fat4	-	-	-	-	-	-	-	-	-	-	-	-	-	-	-	-	-	-	-	-	-	-	-	-	-	-	-	-	-	-	-	-	-	-	-	-	-	-	-	-	-	-	-	-	-
	A0A0G2QC53_RAT	Eps15l1
	AMPH_RAT	Amph
	Cntnap2	Cntnap2	contactin associated protein 2
	CRK_RAT	Crk
	D3ZN27_RAT	Dnajc13
	D3ZWH2_RAT	Jph3
	D3ZYD7_RAT	Ccdc88a
	D4A409_RAT	Lama1
	DIXC1_RAT	Dixdc1
	F1LSL8_RAT	Sptbn4
	F1M392_RAT	Limch1
	F8WFS9_RAT	Add2
	G3V6U3_RAT	Alg2
	G3V908_RAT	Kb15
	ITSN1_RAT	Itsn1
	KCNA4_RAT	Kcna4
	M0R9G7_RAT	Top2B
	MARE2_RAT	Mapre2
	MARK3_RAT	Mark3
	Nav1	Nav1	(neuron navigator 1)
	NEB2_RAT	Ppp1r9b
	NEST_RAT	Nes
	PCLO_RAT	Pclo
	PDLI4_RAT	Pdlim4
	RB6I2_RAT	Erc1
	SCN1B_RAT	Scn1b
	TAU_RAT	Mapt
	VCIP1_RAT	Vcpip1
	ZO1_RAT	Tjp1
[truncated: 18 more columns]
